# Supplementary material for: Antigen-Presenting Human γδ T Cells Promote Intestinal CD4+ T Cell Expression of IL-22 and Mucosal Release of Calprotectin
Source: J Immunol. 2017 Mar 22;198(9):3417–25. doi: 10.4049/jimmunol.1700003 (PMC5392732; doi:10.4049/jimmunol.1700003)
Supplement: Data Supplement [file JI_1700003.zip]

Archive with 2 entries (2 files):
- JI_1700003_Supplemental_Figures_1.pdf
- manifest.xml
